# Supplementary material for: Phytochemical Profiling and Anti-Fibrotic Activities of the Gemmotherapy Bud Extract of Corylus avellana in a Model of Liver Fibrosis on Diabetic Mice
Source: Biomedicines. 2023 Jun 20;11(6):1771. doi: 10.3390/biomedicines11061771 (PMC10296144; doi:10.3390/biomedicines11061771)
Supplement: Supplementary file 1 [file biomedicines-11-01771-s001.zip]

Archive with 1 entries (1 files):
- biomedicines-2421169-supplementary.pdf
